# Supplementary material for: Temporal and Spatial Patterns of Glial Activation After Unilateral Cortical Injury in Rats
Source: Life (Basel). 2026 Jan 15;16(1):142. doi: 10.3390/life16010142 (PMC12843123; doi:10.3390/life16010142)
Supplement: Supplementary file 1 [file life-16-00142-s001.zip]

Archive with 1 entries (1 files):
- life-4040683-supplementary.pdf
